# Supplementary material for: Structure and Nonlinear Spectra of the Basal Face of Hexagonal Ice: A Molecular Dynamics Study
Source: Molecules. 2025 Sep 4;30(17):3619. doi: 10.3390/molecules30173619 (PMC12430504; doi:10.3390/molecules30173619)
Supplement: Supplementary file 1 [file molecules-30-03619-s001.zip]

Archive with 1 entries (1 files):
- molecules-3841136-supplementary.pdf
